# Supplementary material for: Cryptic diversity in Andrognathuscorticarius Cope, 1869 and description of a new Andrognathus species from New Mexico (Diplopoda, Platydesmida, Andrognathidae)
Source: Zookeys. 2018 Sep 25;(786):19–41. doi: 10.3897/zookeys.786.27631 (PMC6168611; doi:10.3897/zookeys.786.27631)
Supplement: XML Treatment for Andrognathus [file zookeys.786.27631-treatment1.xml]

<!DOCTYPE tp:taxon-treatment
  PUBLIC "-//TaxonX//DTD Taxonomic Treatment Publishing DTD v0 20100105//EN" "tax-treatment-NSO.dtd">
<tp:taxon-treatment xmlns:tp="http://www.plazi.org/taxpub"><tp:treatment-meta><kwd-group><label>Taxon classification</label><kwd><named-content xmlns:xlink="http://www.w3.org/1999/xlink" content-type="kingdom">Animalia</named-content></kwd><kwd><named-content xmlns:xlink="http://www.w3.org/1999/xlink" content-type="order">Platydesmida</named-content></kwd><kwd><named-content xmlns:xlink="http://www.w3.org/1999/xlink" content-type="family">Andrognathidae</named-content></kwd></kwd-group><mixed-citation publication-type="journal"><person-group><name><surname>Shorter</surname><given-names>Patricia L.</given-names></name><name><surname>Hennen</surname><given-names>Derek A.</given-names></name><name><surname>Marek</surname><given-names>Paul E.</given-names></name></person-group><article-title>Cryptic diversity in <italic><tp:taxon-name><tp:taxon-name-part taxon-name-part-type="genus" reg="Andrognathus">Andrognathus</tp:taxon-name-part><tp:taxon-name-part taxon-name-part-type="species" reg="corticarius">corticarius</tp:taxon-name-part></tp:taxon-name></italic> Cope, 1869 and description of a new <italic><tp:taxon-name><tp:taxon-name-part taxon-name-part-type="genus" reg="Andrognathus">Andrognathus</tp:taxon-name-part></tp:taxon-name></italic> species from New Mexico (<tp:taxon-name><tp:taxon-name-part taxon-name-part-type="class">Diplopoda</tp:taxon-name-part></tp:taxon-name>, <tp:taxon-name><tp:taxon-name-part taxon-name-part-type="order">Platydesmida</tp:taxon-name-part></tp:taxon-name>, <tp:taxon-name><tp:taxon-name-part taxon-name-part-type="family">Andrognathidae</tp:taxon-name-part></tp:taxon-name>)</article-title><source>Zookeys</source><day>25</day><month>9</month><year>2018</year><volume>2018</volume><issue>786</issue><fpage>19</fpage><lpage>41</lpage><pub-id pub-id-type="doi">10.3897/zookeys.786.27631</pub-id></mixed-citation></tp:treatment-meta><tp:nomenclature><label>Genus</label><tp:taxon-name>
                    <tp:taxon-name-part taxon-name-part-type="genus" reg="Andrognathus">Andrognathus</tp:taxon-name-part>
                  </tp:taxon-name><tp:taxon-authority>Cope, 1869</tp:taxon-authority></tp:nomenclature><tp:treatment-sec sec-type="type species" id="SECID0EV2AE"><title>Type species.</title><p><italic><tp:taxon-name><tp:taxon-name-part taxon-name-part-type="genus" reg="Andrognathus">Andrognathus</tp:taxon-name-part><tp:taxon-name-part taxon-name-part-type="species" reg="corticarius">corticarius</tp:taxon-name-part></tp:taxon-name></italic> Cope, 1869: 182; <xref ref-type="bibr" rid="B10">Gardner 1975</xref>: 15, figs 1, 5–7; <xref ref-type="bibr" rid="B17">Hoffman 1999</xref>: 180; <xref ref-type="bibr" rid="B31">Shear and Marek 2009</xref>: 157, figs 1–10.</p></tp:treatment-sec><tp:treatment-sec sec-type="Other species included" id="SECID0ES3AE"><title>Other species included.</title><p><italic><tp:taxon-name><tp:taxon-name-part taxon-name-part-type="genus" reg="Andrognathus">Andrognathus</tp:taxon-name-part><tp:taxon-name-part taxon-name-part-type="species" reg="corticarius">corticarius</tp:taxon-name-part></tp:taxon-name></italic> Cope, 1869, <italic><tp:taxon-name><tp:taxon-name-part taxon-name-part-type="genus" reg="Andrognathus">Andrognathus</tp:taxon-name-part><tp:taxon-name-part taxon-name-part-type="species" reg="hoffmani">hoffmani</tp:taxon-name-part></tp:taxon-name></italic> Shear &amp; Marek, 2009, <italic><tp:taxon-name><tp:taxon-name-part taxon-name-part-type="genus" reg="Andrognathus">Andrognathus</tp:taxon-name-part><tp:taxon-name-part taxon-name-part-type="species" reg="grubbsi">grubbsi</tp:taxon-name-part></tp:taxon-name></italic> sp. n.</p></tp:treatment-sec><tp:treatment-sec sec-type="Genus diagnosis" id="SECID0EZ4AE"><title>Genus diagnosis.</title><p>Adult <italic><tp:taxon-name><tp:taxon-name-part taxon-name-part-type="genus" reg="Andrognathus">Andrognathus</tp:taxon-name-part></tp:taxon-name></italic> differ from other andrognathid genera based on the following:</p><!--PageBreak--><p><tp:taxon-name><tp:taxon-name-part taxon-name-part-type="genus" reg="Exoskeleton">Exoskeleton</tp:taxon-name-part></tp:taxon-name>: Adults with 45–70 rings. Individuals long (11 to 27 mm) and thin, less than one mm wide, with short paranota, not covering legs (as in <italic><tp:taxon-name><tp:taxon-name-part taxon-name-part-type="genus" reg="Brachycybe">Brachycybe</tp:taxon-name-part></tp:taxon-name></italic>). Color varies from cream to dark brown (Figure <xref ref-type="fig" rid="F1">1</xref>), with paranota lighter, not pink as in <italic><tp:taxon-name><tp:taxon-name-part taxon-name-part-type="genus" reg="Gosodesmus">Gosodesmus</tp:taxon-name-part></tp:taxon-name></italic> Chamberlin, 1922, <italic><tp:taxon-name><tp:taxon-name-part taxon-name-part-type="genus" reg="Ischnocybe">Ischnocybe</tp:taxon-name-part></tp:taxon-name></italic> Cook &amp; Loomis, 1928, <italic><tp:taxon-name><tp:taxon-name-part taxon-name-part-type="genus" reg="Brachycybe">Brachycybe</tp:taxon-name-part></tp:taxon-name></italic>. Entire body pilose, particularly head and antennae. Head rounded, pear-shaped, nearly truncate, eyeless (Figure <xref ref-type="fig" rid="F4">4</xref>). Antennae enlarged apically, slightly elbowed at fourth antennomere (Figure <xref ref-type="fig" rid="F4">4</xref>). Gnathochilarium and labrum tightly appressed, mandibles not visible externally. Anterior margin of labrum smooth, with small depressed triangular area (Figs <xref ref-type="fig" rid="F4">4</xref>, <xref ref-type="fig" rid="F5">5A, B</xref>); without ramified cuticular papillae (as in <italic><tp:taxon-name><tp:taxon-name-part taxon-name-part-type="genus" reg="Brachycybe">Brachycybe</tp:taxon-name-part></tp:taxon-name></italic>). Paranota of ring five swept forward (anteriorly); distinctly bilobed in <italic><tp:taxon-name><tp:taxon-name-part taxon-name-part-type="genus" reg="Andrognathus"/><tp:taxon-name-part taxon-name-part-type="species" reg="corticarius">corticarius</tp:taxon-name-part></tp:taxon-name></italic> (Figure <xref ref-type="fig" rid="F2">2A</xref>). Paranotal caudolateral margins posterior to ring five sharply projecting caudally, unlike <italic><tp:taxon-name><tp:taxon-name-part taxon-name-part-type="genus" reg="Gosodesmus">Gosodesmus</tp:taxon-name-part></tp:taxon-name></italic> where the paranotal margins are quadrate. Porosteles clearly differentiated, ozopores rimmed with peritrema, directed anteriorly on ring five (Figs <xref ref-type="fig" rid="F2">2</xref>, <xref ref-type="fig" rid="F5">5C</xref>), laterally on remaining rings. Telson: Hypoproct absent, preanal ring barrel-shaped (Figure <xref ref-type="fig" rid="F5">5D</xref>). <tp:taxon-name><tp:taxon-name-part taxon-name-part-type="genus" reg="Gonopods">Gonopods</tp:taxon-name-part></tp:taxon-name>: Anterior gonopods rounded and robust; A6 spatulate (Figs <xref ref-type="fig" rid="F6">6</xref>–<xref ref-type="fig" rid="F9">9</xref>) not with a distal series of thin ribbon-like styli, as in <italic><tp:taxon-name><tp:taxon-name-part taxon-name-part-type="genus" reg="Brachycybe">Brachycybe</tp:taxon-name-part></tp:taxon-name></italic>. Posterior gonopod long with P6 extended beyond A6, ending in a variable crown, which may be elongated, spatulate, or bifurcate (Figs <xref ref-type="fig" rid="F6">6</xref>–<xref ref-type="fig" rid="F9">9</xref>) but never composed of a bundle of styli as in <italic><tp:taxon-name><tp:taxon-name-part taxon-name-part-type="genus" reg="Brachycybe">Brachycybe</tp:taxon-name-part></tp:taxon-name></italic>. P6 with medial spur-like process (possibly claw/tarsungulum). See also diagnosis of <italic><tp:taxon-name><tp:taxon-name-part taxon-name-part-type="genus" reg="Andrognathus">Andrognathus</tp:taxon-name-part></tp:taxon-name></italic> in <xref ref-type="bibr" rid="B31">Shear and Marek (2009)</xref>.</p><fig id="F4" position="float" orientation="portrait"><label>Figure 4.</label><caption><p><italic><tp:taxon-name><tp:taxon-name-part taxon-name-part-type="genus" reg="Andrognathus">Andrognathus</tp:taxon-name-part><tp:taxon-name-part taxon-name-part-type="species" reg="corticarius">corticarius</tp:taxon-name-part></tp:taxon-name></italic> head and anterior body rings, ventral view. Scale bar: 0.3 mm.</p></caption><graphic xmlns:xlink="http://www.w3.org/1999/xlink" xlink:href="zookeys-786-019-g004.jpg" position="float" orientation="portrait" xlink:type="simple" id="oo_231046.jpg"/></fig><fig id="F5" position="float" orientation="portrait"><label>Figure 5.</label><caption><p><italic><tp:taxon-name><tp:taxon-name-part taxon-name-part-type="genus" reg="Andrognathus">Andrognathus</tp:taxon-name-part><tp:taxon-name-part taxon-name-part-type="species" reg="grubbsi">grubbsi</tp:taxon-name-part></tp:taxon-name></italic> sp. n., female paratype, (VTEC Catalog #AND0045). <bold>A</bold> Head, ventral view <bold>B</bold> Tip of labrum <bold>C</bold> Dorsal view of rings 3–7 <bold>D</bold> Posterior body rings, ventral view. Scale bars: 0.1 mm (<bold>A</bold>), 0.05 mm (<bold>B</bold>), 0.5 mm (<bold>C</bold>), 0.4 mm (<bold>D</bold>).</p></caption><graphic xmlns:xlink="http://www.w3.org/1999/xlink" xlink:href="zookeys-786-019-g005.jpg" position="float" orientation="portrait" xlink:type="simple" id="oo_231047.jpg"/></fig><fig id="F6" position="float" orientation="portrait"><label>Figure 6.</label><caption><p>Gonopod variation within <italic><tp:taxon-name><tp:taxon-name-part taxon-name-part-type="genus" reg="Andrognathus">Andrognathus</tp:taxon-name-part><tp:taxon-name-part taxon-name-part-type="species" reg="corticarius">corticarius</tp:taxon-name-part></tp:taxon-name></italic>, ventral view, left gonopods. <bold>A</bold> Scioto Co., Ohio (view of the mirrored right gonopod, due to damage to the left gonopod) <bold>B</bold> Raleigh Co., West Virginia <bold>C</bold> Neotype, Montgomery Co., Virginia (Christiansburg) <bold>D</bold> Montgomery Co., Virginia (Blacksburg). Scale bars: 0.1 mm.</p></caption><graphic xmlns:xlink="http://www.w3.org/1999/xlink" xlink:href="zookeys-786-019-g006.jpg" position="float" orientation="portrait" xlink:type="simple" id="oo_231048.jpg"/></fig><fig id="F7" position="float" orientation="portrait"><label>Figure 7.</label><caption><p>Gonopod variation within <italic><tp:taxon-name><tp:taxon-name-part taxon-name-part-type="genus" reg="Andrognathus">Andrognathus</tp:taxon-name-part><tp:taxon-name-part taxon-name-part-type="species" reg="corticarius">corticarius</tp:taxon-name-part></tp:taxon-name></italic>, ventral view, left gonopods. <bold>A</bold> Pulaski Co., Virginia <bold>B</bold> Campbell Co., Virginia <bold>C</bold> Carroll Co., Virginia <bold>D</bold> Madison Co., North Carolina. Scale bars: 0.1 mm (<bold>A, C, D</bold>), 0.05 mm (<bold>B</bold>).</p></caption><graphic xmlns:xlink="http://www.w3.org/1999/xlink" xlink:href="zookeys-786-019-g007.jpg" position="float" orientation="portrait" xlink:type="simple" id="oo_231049.jpg"/></fig><fig id="F8" position="float" orientation="portrait"><label>Figure 8.</label><caption><p>Gonopod variation within <italic><tp:taxon-name><tp:taxon-name-part taxon-name-part-type="genus" reg="Andrognathus">Andrognathus</tp:taxon-name-part><tp:taxon-name-part taxon-name-part-type="species" reg="corticarius">corticarius</tp:taxon-name-part></tp:taxon-name></italic>, ventral view, left gonopods. <bold>A</bold> Lee Co., North Carolina <bold>B</bold> Chesterfield Co., South Carolina <bold>C</bold> DeKalb Co., Alabama <bold>D</bold> Liberty Co., Florida. Scale bars: 0.05 mm (<bold>A, B</bold>), 0. 1 mm (<bold>C, D</bold>).</p></caption><graphic xmlns:xlink="http://www.w3.org/1999/xlink" xlink:href="zookeys-786-019-g008.jpg" position="float" orientation="portrait" xlink:type="simple" id="oo_231050.jpg"/></fig><fig id="F9" position="float" orientation="portrait"><label>Figure 9.</label><caption><p><italic><tp:taxon-name><tp:taxon-name-part taxon-name-part-type="genus" reg="Andrognathus">Andrognathus</tp:taxon-name-part></tp:taxon-name></italic> gonopods, ventral view of left gonopods. <bold>A</bold><italic><tp:taxon-name><tp:taxon-name-part taxon-name-part-type="genus" reg="Andrognathus">Andrognathus</tp:taxon-name-part><tp:taxon-name-part taxon-name-part-type="species" reg="corticarius">corticarius</tp:taxon-name-part></tp:taxon-name></italic> (podomeres A1, A2 missing) <bold>B</bold><italic><tp:taxon-name><tp:taxon-name-part taxon-name-part-type="genus" reg="Andrognathus">Andrognathus</tp:taxon-name-part><tp:taxon-name-part taxon-name-part-type="species" reg="hoffmani">hoffmani</tp:taxon-name-part></tp:taxon-name></italic><bold>C</bold><italic><tp:taxon-name><tp:taxon-name-part taxon-name-part-type="genus" reg="Andrognathus">Andrognathus</tp:taxon-name-part><tp:taxon-name-part taxon-name-part-type="species" reg="grubbsi">grubbsi</tp:taxon-name-part></tp:taxon-name></italic> sp. n. A6: anterior gonopod podomere 6. P6: posterior gonopod podomere 6. Scale bars: 0.1 mm(<bold>A, B</bold>), 0.05 mm (<bold>C</bold>).</p></caption><graphic xmlns:xlink="http://www.w3.org/1999/xlink" xlink:href="zookeys-786-019-g009.jpg" position="float" orientation="portrait" xlink:type="simple" id="oo_231051.jpg"/></fig></tp:treatment-sec><tp:treatment-sec sec-type="notes" id="SECID0E5JAG"><title>Note.</title><p><italic><tp:taxon-name><tp:taxon-name-part taxon-name-part-type="genus" reg="Andrognathus">Andrognathus</tp:taxon-name-part></tp:taxon-name></italic> was placed in <tp:taxon-name><tp:taxon-name-part taxon-name-part-type="subfamily">Andrognathinae</tp:taxon-name-part></tp:taxon-name> (a monotypic subfamily) due to the lobed condition of the fifth pair of paranota (Hoffman, 1980).</p></tp:treatment-sec><tp:treatment-sec><!--Section generated to contain objects referenced in tp:taxon-treatment.--><fig id="F1" position="float" orientation="portrait"><label>Figure 1.</label><caption><p><italic><tp:taxon-name><tp:taxon-name-part taxon-name-part-type="genus" reg="Andrognathus">Andrognathus</tp:taxon-name-part><tp:taxon-name-part taxon-name-part-type="species" reg="corticarius">corticarius</tp:taxon-name-part></tp:taxon-name></italic> Cope, 1869 from Stadium Woods, Montgomery County, Virginia <bold>(A–C)</bold> Pulaski County, Virginia <bold>(D)</bold>. <bold>A</bold> Adult male, dorsolateral view, approximate length 24 mm (VTEC catalog #MPE01962) <bold>B</bold> Adults and juveniles <italic>in situ</italic>. Aggregated individuals were found inside a decaying hardwood log <bold>C</bold> Adult aggregation. Inset shows the chemical secretions on the ozopores on the bottom left and bottom right individuals <bold>D</bold> Male and female coiled around eggs.</p></caption><graphic xmlns:xlink="http://www.w3.org/1999/xlink" xlink:href="zookeys-786-019-g001.jpg" position="float" orientation="portrait" xlink:type="simple" id="oo_231043.jpg"/></fig><fig id="F2" position="float" orientation="portrait"><label>Figure 2.</label><caption><p><italic><tp:taxon-name><tp:taxon-name-part taxon-name-part-type="genus" reg="Andrognathus">Andrognathus</tp:taxon-name-part></tp:taxon-name></italic> ring 5, dorsal view. <bold>A</bold><italic><tp:taxon-name><tp:taxon-name-part taxon-name-part-type="genus" reg="Andrognathus">Andrognathus</tp:taxon-name-part><tp:taxon-name-part taxon-name-part-type="species" reg="corticarius">corticarius</tp:taxon-name-part></tp:taxon-name></italic><bold>B</bold><italic><tp:taxon-name><tp:taxon-name-part taxon-name-part-type="genus" reg="Andrognathus">Andrognathus</tp:taxon-name-part><tp:taxon-name-part taxon-name-part-type="species" reg="hoffmani">hoffmani</tp:taxon-name-part></tp:taxon-name></italic><bold>C</bold><italic><tp:taxon-name><tp:taxon-name-part taxon-name-part-type="genus" reg="Andrognathus">Andrognathus</tp:taxon-name-part><tp:taxon-name-part taxon-name-part-type="species" reg="grubbsi">grubbsi</tp:taxon-name-part></tp:taxon-name></italic> sp. n. Scale bars: 0.5 mm (<bold>A, C</bold>); 0.4 mm (<bold>B</bold>).</p></caption><graphic xmlns:xlink="http://www.w3.org/1999/xlink" xlink:href="zookeys-786-019-g002.jpg" position="float" orientation="portrait" xlink:type="simple" id="oo_231044.jpg"/></fig></tp:treatment-sec><ref-list><ref id="B10"><mixed-citation xmlns:xlink="http://www.w3.org/1999/xlink" xlink:type="simple"><person-group><name name-style="western"><surname>Gardner</surname><given-names>MR</given-names></name></person-group> (<year>1975</year>) <article-title>Revision of the millipede family <tp:taxon-name><tp:taxon-name-part taxon-name-part-type="family">Andrognathidae</tp:taxon-name-part></tp:taxon-name> in the Nearctic region.</article-title><source>Memoirs of the Pacific Coast Entomological Society</source><volume>5</volume>: <fpage>1</fpage>–<lpage>61</lpage>.</mixed-citation></ref><ref id="B17"><mixed-citation xmlns:xlink="http://www.w3.org/1999/xlink" xlink:type="simple"><person-group><name name-style="western"><surname>Hoffman</surname><given-names>RL</given-names></name></person-group> (<year>1999</year>) <source>Checklist of millipeds of North and Middle America.</source><publisher-name>Virginia Museum of Natural History Special Publications</publisher-name>, <publisher-loc>Martinsville</publisher-loc>, <size units="page">584 pp</size>. <ext-link xlink:type="simple" ext-link-type="uri" xlink:href="https://www.fieldmuseum.org/sites/default/files/hoffman_checklist_1999.pdf">https://www.fieldmuseum.org/sites/default/files/hoffman_checklist_1999.pdf</ext-link></mixed-citation></ref><ref id="B31"><mixed-citation xmlns:xlink="http://www.w3.org/1999/xlink" xlink:type="simple"><person-group><name name-style="western"><surname>Shear</surname><given-names>WA</given-names></name><name name-style="western"><surname>Marek</surname><given-names>PE</given-names></name></person-group> (<year>2009</year>) <article-title><italic><tp:taxon-name><tp:taxon-name-part taxon-name-part-type="genus">Andrognathus</tp:taxon-name-part><tp:taxon-name-part taxon-name-part-type="species">hoffmani</tp:taxon-name-part></tp:taxon-name></italic>, n. sp., a second species in the genus and the first species of <tp:taxon-name><tp:taxon-name-part taxon-name-part-type="family">Andrognathidae</tp:taxon-name-part></tp:taxon-name> from México (<tp:taxon-name><tp:taxon-name-part taxon-name-part-type="class">Diplopoda</tp:taxon-name-part></tp:taxon-name>, <tp:taxon-name><tp:taxon-name-part taxon-name-part-type="order">Platydesmida</tp:taxon-name-part></tp:taxon-name>, <tp:taxon-name><tp:taxon-name-part taxon-name-part-type="family">Andrognathidae</tp:taxon-name-part></tp:taxon-name>).</article-title><source>Festschrift in honor of Richard Hoffman, Memoirs of the Virginia Museum of Natural History</source><volume>16</volume>: <fpage>149</fpage>–<lpage>158</lpage>. <ext-link xlink:type="simple" ext-link-type="uri" xlink:href="https://www.fieldmuseum.org/sites/default/files/shear%26marek_festschrift_2009.pdf">https://www.fieldmuseum.org/sites/default/files/shear%26marek_festschrift_2009.pdf</ext-link></mixed-citation></ref></ref-list></tp:taxon-treatment>
