# Supplementary material for: Cryptic diversity in Andrognathuscorticarius Cope, 1869 and description of a new Andrognathus species from New Mexico (Diplopoda, Platydesmida, Andrognathidae)
Source: Zookeys. 2018 Sep 25;(786):19–41. doi: 10.3897/zookeys.786.27631 (PMC6168611; doi:10.3897/zookeys.786.27631)
Supplement: XML Treatment for Andrognathus corticarius [file zookeys.786.27631-treatment2.xml]

<!DOCTYPE tp:taxon-treatment
  PUBLIC "-//TaxonX//DTD Taxonomic Treatment Publishing DTD v0 20100105//EN" "tax-treatment-NSO.dtd">
<tp:taxon-treatment xmlns:tp="http://www.plazi.org/taxpub"><tp:treatment-meta><kwd-group><label>Taxon classification</label><kwd><named-content xmlns:xlink="http://www.w3.org/1999/xlink" content-type="kingdom">Animalia</named-content></kwd><kwd><named-content xmlns:xlink="http://www.w3.org/1999/xlink" content-type="order">Platydesmida</named-content></kwd><kwd><named-content xmlns:xlink="http://www.w3.org/1999/xlink" content-type="family">Andrognathidae</named-content></kwd></kwd-group><mixed-citation publication-type="journal"><person-group><name><surname>Shorter</surname><given-names>Patricia L.</given-names></name><name><surname>Hennen</surname><given-names>Derek A.</given-names></name><name><surname>Marek</surname><given-names>Paul E.</given-names></name></person-group><article-title>Cryptic diversity in <italic><tp:taxon-name><tp:taxon-name-part taxon-name-part-type="genus" reg="Andrognathus">Andrognathus</tp:taxon-name-part><tp:taxon-name-part taxon-name-part-type="species" reg="corticarius">corticarius</tp:taxon-name-part></tp:taxon-name></italic> Cope, 1869 and description of a new <italic><tp:taxon-name><tp:taxon-name-part taxon-name-part-type="genus" reg="Andrognathus">Andrognathus</tp:taxon-name-part></tp:taxon-name></italic> species from New Mexico (<tp:taxon-name><tp:taxon-name-part taxon-name-part-type="class">Diplopoda</tp:taxon-name-part></tp:taxon-name>, <tp:taxon-name><tp:taxon-name-part taxon-name-part-type="order">Platydesmida</tp:taxon-name-part></tp:taxon-name>, <tp:taxon-name><tp:taxon-name-part taxon-name-part-type="family">Andrognathidae</tp:taxon-name-part></tp:taxon-name>)</article-title><source>Zookeys</source><day>25</day><month>9</month><year>2018</year><volume>2018</volume><issue>786</issue><fpage>19</fpage><lpage>41</lpage><pub-id pub-id-type="doi">10.3897/zookeys.786.27631</pub-id></mixed-citation></tp:treatment-meta><tp:nomenclature><tp:taxon-name>
                    <tp:taxon-name-part taxon-name-part-type="genus" reg="Andrognathus">Andrognathus</tp:taxon-name-part>
                    <tp:taxon-name-part taxon-name-part-type="species" reg="corticarius">corticarius</tp:taxon-name-part>
                  </tp:taxon-name><tp:taxon-authority>Cope, 1869</tp:taxon-authority><xref ref-type="fig" rid="F1">Figs 1</xref><xref ref-type="fig" rid="F2">, 2</xref><xref ref-type="fig" rid="F3">, 3</xref><xref ref-type="fig" rid="F4">, 4</xref><xref ref-type="fig" rid="F6">, 6</xref><xref ref-type="fig" rid="F7">, 7</xref><xref ref-type="fig" rid="F8">, 8</xref><xref ref-type="fig" rid="F9">, 9</xref><xref ref-type="table" rid="T1">, Tables 1</xref><xref ref-type="table" rid="T2">, 2</xref><tp:nomenclature-citation-list><tp:nomenclature-citation><tp:taxon-name>
                        <tp:taxon-name-part taxon-name-part-type="genus" reg="Andrognathus">Andrognathus</tp:taxon-name-part>
                        <tp:taxon-name-part taxon-name-part-type="species" reg="corticarius">corticarius</tp:taxon-name-part>
                      </tp:taxon-name><comment>Cope, 1869: 182; <xref ref-type="bibr" rid="B10">Gardner 1975</xref>: 15, figs 1, 5–7; <xref ref-type="bibr" rid="B31">Shear and Marek 2009</xref>: 157, figs 1–10. (There are no synonyms for <tp:taxon-name><tp:taxon-name-part taxon-name-part-type="genus" reg="Andrognathus">A.</tp:taxon-name-part><tp:taxon-name-part taxon-name-part-type="species" reg="corticarius">corticarius</tp:taxon-name-part></tp:taxon-name>.)</comment></tp:nomenclature-citation></tp:nomenclature-citation-list></tp:nomenclature><tp:treatment-sec sec-type="type species" id="SECID0E2NAG"><title>Type species.</title><p>Original type material lost. Collected by Cope “from Montgomery County, Virginia”.</p></tp:treatment-sec><tp:treatment-sec sec-type="material" id="SECID0EAOAG"><title>Material examined.</title><p>Neotype: Male neotype (VTEC, MPE01942); 1 male from Virginia, Montgomery County, Christiansburg, Yellow Sulfur Springs Spa (<named-content xmlns:xlink="http://www.w3.org/1999/xlink" content-type="dwc:verbatimCoordinates" xlink:type="simple"><named-content content-type="geo-json" specific-use="{&#34;type&#34;:&#34;Point&#34;,&#34;coordinates&#34;:[-80.397900,37.179600]}" id="NCID0EJOAG" xlink:type="simple">37.1796, -80.3979</named-content></named-content>, Elev. 607m), 30 June 2016 (Colls: P. Shorter, J. Means, V. Wong). Head and posterior body rings preserved as voucher. Collected on a hardwood log on a footpath between the old hotel gardens and an abandoned bowling alley.</p><p>Other material examined: 3 males, 3 females, details as for neotype; 109 males, 113 females, and 52 juveniles were examined from Virginia and nine other states (West Virginia, Tennessee, North Carolina, Florida, South Carolina, Alabama, Georgia, Ohio, and Kentucky), details in Suppl. material <xref ref-type="supplementary-material" rid="S1">1</xref>.</p><p>We here designate a neotype for <italic><tp:taxon-name><tp:taxon-name-part taxon-name-part-type="genus" reg="Andrognathus">A.</tp:taxon-name-part><tp:taxon-name-part taxon-name-part-type="species" reg="corticarius">corticarius</tp:taxon-name-part></tp:taxon-name></italic> because the holotype or syntypes have not been located and are presumed lost (see Material and methods section), and because our morphological studies indicate that “<italic><tp:taxon-name><tp:taxon-name-part taxon-name-part-type="genus" reg="Andrognathus">A.</tp:taxon-name-part><tp:taxon-name-part taxon-name-part-type="species" reg="corticarius">corticarius</tp:taxon-name-part></tp:taxon-name></italic>” may represent more than one species. To provide a basis for taxonomy of the group we have selected a specimen from the type locality which agrees in all details with the description given by <xref ref-type="bibr" rid="B5">Cope (1869)</xref>.</p></tp:treatment-sec><tp:treatment-sec sec-type="diagnosis" id="SECID0EQPAG"><title>Diagnosis.</title><p>Adult males of <italic><tp:taxon-name><tp:taxon-name-part taxon-name-part-type="genus" reg="Andrognathus">A.</tp:taxon-name-part><tp:taxon-name-part taxon-name-part-type="species" reg="corticarius">corticarius</tp:taxon-name-part></tp:taxon-name></italic> are distinct from other <italic><tp:taxon-name><tp:taxon-name-part taxon-name-part-type="genus" reg="Andrognathus">Andrognathus</tp:taxon-name-part></tp:taxon-name></italic> species based on the following combination of characters: <tp:taxon-name><tp:taxon-name-part taxon-name-part-type="genus" reg="Exoskeleton">Exoskeleton</tp:taxon-name-part></tp:taxon-name>. Ring five with pleuroterga distinctly bilobed, papilioform (Figure <xref ref-type="fig" rid="F2">2A</xref>); lobe of anterior corner flared anteriorly, lobe of posterior corner bulging laterally, contrasting with the reduced lobes of <italic><tp:taxon-name><tp:taxon-name-part taxon-name-part-type="genus" reg="Andrognathus">A.</tp:taxon-name-part><tp:taxon-name-part taxon-name-part-type="species" reg="hoffmani">hoffmani</tp:taxon-name-part></tp:taxon-name></italic> and <italic><tp:taxon-name><tp:taxon-name-part taxon-name-part-type="genus" reg="Andrognathus">A.</tp:taxon-name-part><tp:taxon-name-part taxon-name-part-type="species" reg="grubbsi">grubbsi</tp:taxon-name-part></tp:taxon-name></italic> sp. n. Ring VI with metaterga singly lobed, with angulate paranota bearing a posterolaterally oriented ozopore, separating <italic><tp:taxon-name><tp:taxon-name-part taxon-name-part-type="genus" reg="Andrognathus">A.</tp:taxon-name-part><tp:taxon-name-part taxon-name-part-type="species" reg="corticarius">corticarius</tp:taxon-name-part></tp:taxon-name></italic> from <italic><tp:taxon-name><tp:taxon-name-part taxon-name-part-type="genus" reg="Andrognathus">A.</tp:taxon-name-part><tp:taxon-name-part taxon-name-part-type="species" reg="hoffmani">hoffmani</tp:taxon-name-part></tp:taxon-name></italic> and <italic><tp:taxon-name><tp:taxon-name-part taxon-name-part-type="genus" reg="Andrognathus">A.</tp:taxon-name-part><tp:taxon-name-part taxon-name-part-type="species" reg="grubbsi">grubbsi</tp:taxon-name-part></tp:taxon-name></italic> sp. n. in which the paranota are rounded and bear a laterally oriented ozopore (Figure <xref ref-type="fig" rid="F2">2</xref>). Paranota becoming progressively more directed posteriorly along subsequent body rings. Posterior gonopod with P6 terminating in a distally flared calyx, tip with many small serrations (Figs <xref ref-type="fig" rid="F6">6</xref>–<xref ref-type="fig" rid="F8">8</xref>, Figure <xref ref-type="fig" rid="F9">9A</xref>), not spatulate as in <italic><tp:taxon-name><tp:taxon-name-part taxon-name-part-type="genus" reg="Andrognathus">A.</tp:taxon-name-part><tp:taxon-name-part taxon-name-part-type="species" reg="hoffmani">hoffmani</tp:taxon-name-part></tp:taxon-name></italic> (Figure <xref ref-type="fig" rid="F9">9B</xref>) and <italic><tp:taxon-name><tp:taxon-name-part taxon-name-part-type="genus" reg="Andrognathus">A.</tp:taxon-name-part><tp:taxon-name-part taxon-name-part-type="species" reg="grubbsi">grubbsi</tp:taxon-name-part></tp:taxon-name></italic> sp. n. (Figure <xref ref-type="fig" rid="F9">9C</xref>). Claw (ungulum) of P6 present, thorn-shaped, varying in size; claw not perpendicular to the shaft of the gonopod as in <italic><tp:taxon-name><tp:taxon-name-part taxon-name-part-type="genus" reg="Andrognathus">A.</tp:taxon-name-part><tp:taxon-name-part taxon-name-part-type="species" reg="grubbsi">grubbsi</tp:taxon-name-part></tp:taxon-name></italic> sp. n.</p><!--PageBreak--></tp:treatment-sec><tp:treatment-sec sec-type="Neotype details" id="SECID0EDUAG"><title>Neotype details.</title><p>Body length (BL) = 17.9 mm, head width (HW) = 0.46 mm, collum width (CW) = 0.61 mm, metazonite width at 1/4 length of body (W1) = 0.81 mm, number of podous tergites (p) = 57, number of legs (l) = 210. NCBI accession # MH282831.</p></tp:treatment-sec><tp:treatment-sec sec-type="variation" id="SECID0EIUAG"><title>Variation.</title><p><italic><tp:taxon-name><tp:taxon-name-part taxon-name-part-type="genus" reg="Andrognathus">Andrognathus</tp:taxon-name-part><tp:taxon-name-part taxon-name-part-type="species" reg="corticarius">corticarius</tp:taxon-name-part></tp:taxon-name></italic> is known from the panhandle of Florida, north into southern Indiana and Pennsylvania (Figure <xref ref-type="fig" rid="F3">3</xref>). Variation in somatic characters of males and females is given in Table <xref ref-type="table" rid="T1">1</xref>, and variation in gonopodal characters in Table <xref ref-type="table" rid="T2">2</xref>. The morphology of the A6 and P6 podomeres and the claw of the P6 of the male gonopods of <italic><tp:taxon-name><tp:taxon-name-part taxon-name-part-type="genus" reg="Andrognathus">A.</tp:taxon-name-part><tp:taxon-name-part taxon-name-part-type="species" reg="corticarius">corticarius</tp:taxon-name-part></tp:taxon-name></italic> differed most across the distribution of the species (Table <xref ref-type="table" rid="T2">2</xref>). <!--PageBreak-->Four individuals from the subset of geographically widespread samples differed from the neotype in two of these three characters of the male gonopods (Figs <xref ref-type="fig" rid="F6">6B</xref>, <xref ref-type="fig" rid="F7">7A</xref>, <xref ref-type="fig" rid="F8">8A</xref>, <xref ref-type="fig" rid="F8">8D</xref>); a male from Chesterfield County, South Carolina, deviates from the neotype in all three of these characters (Figure <xref ref-type="fig" rid="F8">8B</xref>).</p><table-wrap id="T2" position="float" orientation="portrait"><label>Table 2.</label><caption><p>Variable gonopodal characters in <italic><tp:taxon-name><tp:taxon-name-part taxon-name-part-type="genus" reg="Andrognathus">A.</tp:taxon-name-part><tp:taxon-name-part taxon-name-part-type="species" reg="corticarius">corticarius.</tp:taxon-name-part></tp:taxon-name></italic> Neotype (*).</p></caption><table id="TID0E5WAE" rules="all"><tbody><tr><th rowspan="1" colspan="1"/><th rowspan="1" colspan="1">A6 Ribbed</th><th rowspan="1" colspan="1">A6 Spatulate smooth curve</th><th rowspan="1" colspan="1">A6 Ribbed, scalloped edges</th><th rowspan="1" colspan="1">A6 Medial bifurcate hook</th><th rowspan="1" colspan="1">P6 claw Toothlike hook</th><th rowspan="1" colspan="1">P6 claw Bulbous, Rounded</th><th rowspan="1" colspan="1">P6 claw Pinched</th><th rowspan="1" colspan="1">P6 claw Bulbous, Rounded tooth lacking</th><th rowspan="1" colspan="1">P6 claw Bifurcate</th><th rowspan="1" colspan="1">Apex of P6 Singular fringed crown</th><th rowspan="1" colspan="1">Apex of P6 Bifurcate</th><th rowspan="1" colspan="1">Apex of P6 Bifurcate branched</th></tr><tr><td rowspan="1" colspan="1">MPE01998</td><td rowspan="1" colspan="1">+</td><td rowspan="1" colspan="1"/><td rowspan="1" colspan="1"/><td rowspan="1" colspan="1"/><td rowspan="1" colspan="1">+</td><td rowspan="1" colspan="1"/><td rowspan="1" colspan="1"/><td rowspan="1" colspan="1"/><td rowspan="1" colspan="1"/><td rowspan="1" colspan="1">+</td><td rowspan="1" colspan="1"/><td rowspan="1" colspan="1"/></tr><tr><td rowspan="1" colspan="1">MPE01804</td><td rowspan="1" colspan="1"/><td rowspan="1" colspan="1">+</td><td rowspan="1" colspan="1"/><td rowspan="1" colspan="1"/><td rowspan="1" colspan="1"/><td rowspan="1" colspan="1"/><td rowspan="1" colspan="1">+</td><td rowspan="1" colspan="1"/><td rowspan="1" colspan="1">+</td><td rowspan="1" colspan="1"/><td rowspan="1" colspan="1"/><td rowspan="1" colspan="1"/></tr><tr><td rowspan="1" colspan="1">MPE01942*</td><td rowspan="1" colspan="1"/><td rowspan="1" colspan="1">+</td><td rowspan="1" colspan="1"/><td rowspan="1" colspan="1"/><td rowspan="1" colspan="1">+</td><td rowspan="1" colspan="1"/><td rowspan="1" colspan="1"/><td rowspan="1" colspan="1"/><td rowspan="1" colspan="1"/><td rowspan="1" colspan="1">+</td><td rowspan="1" colspan="1"/><td rowspan="1" colspan="1"/></tr><tr><td rowspan="1" colspan="1">MPE02169</td><td rowspan="1" colspan="1"/><td rowspan="1" colspan="1">+</td><td rowspan="1" colspan="1"/><td rowspan="1" colspan="1"/><td rowspan="1" colspan="1">+</td><td rowspan="1" colspan="1"/><td rowspan="1" colspan="1"/><td rowspan="1" colspan="1"/><td rowspan="1" colspan="1"/><td rowspan="1" colspan="1">+</td><td rowspan="1" colspan="1"/><td rowspan="1" colspan="1"/></tr><tr><td rowspan="1" colspan="1">MPE01431</td><td rowspan="1" colspan="1"/><td rowspan="1" colspan="1">+</td><td rowspan="1" colspan="1"/><td rowspan="1" colspan="1"/><td rowspan="1" colspan="1"/><td rowspan="1" colspan="1">+</td><td rowspan="1" colspan="1"/><td rowspan="1" colspan="1"/><td rowspan="1" colspan="1">+</td><td rowspan="1" colspan="1"/><td rowspan="1" colspan="1"/><td rowspan="1" colspan="1"/></tr><tr><td rowspan="1" colspan="1">AND043</td><td rowspan="1" colspan="1"/><td rowspan="1" colspan="1">+</td><td rowspan="1" colspan="1"/><td rowspan="1" colspan="1"/><td rowspan="1" colspan="1"/><td rowspan="1" colspan="1">+</td><td rowspan="1" colspan="1"/><td rowspan="1" colspan="1"/><td rowspan="1" colspan="1"/><td rowspan="1" colspan="1">+</td><td rowspan="1" colspan="1"/><td rowspan="1" colspan="1"/></tr><tr><td rowspan="1" colspan="1">MPE01966</td><td rowspan="1" colspan="1"/><td rowspan="1" colspan="1"/><td rowspan="1" colspan="1">+</td><td rowspan="1" colspan="1"/><td rowspan="1" colspan="1">+</td><td rowspan="1" colspan="1"/><td rowspan="1" colspan="1"/><td rowspan="1" colspan="1"/><td rowspan="1" colspan="1"/><td rowspan="1" colspan="1">+</td><td rowspan="1" colspan="1"/><td rowspan="1" colspan="1"/></tr><tr><td rowspan="1" colspan="1">AND040</td><td rowspan="1" colspan="1"/><td rowspan="1" colspan="1">+</td><td rowspan="1" colspan="1"/><td rowspan="1" colspan="1"/><td rowspan="1" colspan="1"/><td rowspan="1" colspan="1"/><td rowspan="1" colspan="1">+</td><td rowspan="1" colspan="1"/><td rowspan="1" colspan="1">+</td><td rowspan="1" colspan="1"/><td rowspan="1" colspan="1"/><td rowspan="1" colspan="1"/></tr><tr><td rowspan="1" colspan="1">AND041</td><td rowspan="1" colspan="1"/><td rowspan="1" colspan="1">+</td><td rowspan="1" colspan="1"/><td rowspan="1" colspan="1"/><td rowspan="1" colspan="1"/><td rowspan="1" colspan="1"/><td rowspan="1" colspan="1">+</td><td rowspan="1" colspan="1"/><td rowspan="1" colspan="1">+</td><td rowspan="1" colspan="1"/><td rowspan="1" colspan="1"/><td rowspan="1" colspan="1"/></tr><tr><td rowspan="1" colspan="1">AND039</td><td rowspan="1" colspan="1"/><td rowspan="1" colspan="1"/><td rowspan="1" colspan="1"/><td rowspan="1" colspan="1">+</td><td rowspan="1" colspan="1"/><td rowspan="1" colspan="1"/><td rowspan="1" colspan="1"/><td rowspan="1" colspan="1">+</td><td rowspan="1" colspan="1"/><td rowspan="1" colspan="1"/><td rowspan="1" colspan="1"/><td rowspan="1" colspan="1">+</td></tr><tr><td rowspan="1" colspan="1">AND005</td><td rowspan="1" colspan="1"/><td rowspan="1" colspan="1">+</td><td rowspan="1" colspan="1"/><td rowspan="1" colspan="1"/><td rowspan="1" colspan="1">+</td><td rowspan="1" colspan="1"/><td rowspan="1" colspan="1"/><td rowspan="1" colspan="1"/><td rowspan="1" colspan="1"/><td rowspan="1" colspan="1">+</td><td rowspan="1" colspan="1"/><td rowspan="1" colspan="1"/></tr><tr><td rowspan="1" colspan="1">AND038</td><td rowspan="1" colspan="1"/><td rowspan="1" colspan="1">+</td><td rowspan="1" colspan="1"/><td rowspan="1" colspan="1"/><td rowspan="1" colspan="1"/><td rowspan="1" colspan="1"/><td rowspan="1" colspan="1"/><td rowspan="1" colspan="1"/><td rowspan="1" colspan="1">+</td><td rowspan="1" colspan="1"/><td rowspan="1" colspan="1">+</td><td rowspan="1" colspan="1"/></tr></tbody></table></table-wrap><!--PageBreak--><!--PageBreak--></tp:treatment-sec><tp:treatment-sec sec-type="Genetic analysis" id="SECID0EMHBG"><title>Genetic analysis.</title><p>Genetic analysis using the <abbrev xmlns:xlink="http://www.w3.org/1999/xlink" xlink:title="oxidase I gene" id="ABBRID0ESHBG" xlink:type="simple">COI</abbrev> region showed relatively low variation within eastern <italic><tp:taxon-name><tp:taxon-name-part taxon-name-part-type="genus" reg="Andrognathus">A.</tp:taxon-name-part><tp:taxon-name-part taxon-name-part-type="species" reg="corticarius">corticarius</tp:taxon-name-part></tp:taxon-name></italic> (mean pairwise distance = 0.16%). The aligned <abbrev xmlns:xlink="http://www.w3.org/1999/xlink" xlink:title="oxidase I gene" id="ABBRID0EBIBG" xlink:type="simple">COI</abbrev> sequences were length invariant, trivial to align, and resulted in a matrix of 605 DNA base-pairs for 14 individuals. Individuals from Boone County, West Virginia and Scioto County, Ohio had a maximum pairwise distance of 0.99% (605 bp). The maximum pairwise distances between individuals from the same locality in Montgomery Co., Virginia, was 0.17% (605 bp).</p></tp:treatment-sec><tp:treatment-sec sec-type="distribution" id="SECID0EFIBG"><title>Distribution and ecology.</title><p><italic><tp:taxon-name><tp:taxon-name-part taxon-name-part-type="genus" reg="Andrognathus">Andrognathus</tp:taxon-name-part><tp:taxon-name-part taxon-name-part-type="species" reg="corticarius">corticarius</tp:taxon-name-part></tp:taxon-name></italic> is now known from Indiana, Ohio, Pennsylvania, Kentucky, West Virginia, Virginia, Tennessee, North Carolina, South Carolina, Georgia, Alabama, and Florida (Figure <xref ref-type="fig" rid="F3">3</xref>). The map assembled here extended the known range of <italic><tp:taxon-name><tp:taxon-name-part taxon-name-part-type="genus" reg="Andrognathus">A.</tp:taxon-name-part><tp:taxon-name-part taxon-name-part-type="species" reg="corticarius">corticarius</tp:taxon-name-part></tp:taxon-name></italic> northward into southwestern Ohio and southeastern Pennsylvania and synthesized and expanded distributions from the literature (Figure <xref ref-type="fig" rid="F3">3</xref>). Based on the collection dates of museum specimens, the activity period of the species appears to span March – November, with the greatest number of specimens encountered mid-summer. Individuals are often found clinging to the underside of logs in mesic deciduous forests in aggregations of millipedes, including juveniles (Figure <xref ref-type="fig" rid="F1">1B</xref>). <italic><tp:taxon-name><tp:taxon-name-part taxon-name-part-type="genus" reg="Andrognathus">Andrognathus</tp:taxon-name-part><tp:taxon-name-part taxon-name-part-type="species" reg="corticarius">corticarius</tp:taxon-name-part></tp:taxon-name></italic> is found from elevations of 51 m to 1160 m, and infrequently as lone adults in leaf litter and in drier habitats (Figure <xref ref-type="fig" rid="F10">10</xref>).</p><fig id="F10" position="float" orientation="portrait"><label>Figure 10.</label><caption><p><italic><tp:taxon-name><tp:taxon-name-part taxon-name-part-type="genus" reg="Andrognathus">Andrognathus</tp:taxon-name-part><tp:taxon-name-part taxon-name-part-type="species" reg="corticarius">corticarius</tp:taxon-name-part></tp:taxon-name></italic> habitat. <bold>A</bold> Boone County, West Virginia <bold>B</bold> Morgan County, Tennessee <bold>C</bold> Carter County, Kentucky <bold>D</bold> Montgomery County, Virginia.</p></caption><graphic xmlns:xlink="http://www.w3.org/1999/xlink" xlink:href="zookeys-786-019-g010.jpg" position="float" orientation="portrait" xlink:type="simple" id="oo_231052.jpg"/></fig><p>After some specimens of <italic><tp:taxon-name><tp:taxon-name-part taxon-name-part-type="genus" reg="Andrognathus">A.</tp:taxon-name-part><tp:taxon-name-part taxon-name-part-type="species" reg="corticarius">corticarius</tp:taxon-name-part></tp:taxon-name></italic> were collected in Pulaski Co., Virginia in 2016, a male and female were observed to be coiled together at the bottom of their container (Figure <xref ref-type="fig" rid="F1">1D</xref>). Upon closer inspection, the female was coiled around a cluster of eggs, with the male on top of her. The millipedes stayed in this configuration even when removed from their container and examined for approximately 20 minutes. This is a previously unobserved behavior in the genus, which was not known to demonstrate parental care.</p></tp:treatment-sec><tp:treatment-sec><!--Section generated to contain objects referenced in tp:taxon-treatment.--><fig id="F1" position="float" orientation="portrait"><label>Figure 1.</label><caption><p><italic><tp:taxon-name><tp:taxon-name-part taxon-name-part-type="genus" reg="Andrognathus">Andrognathus</tp:taxon-name-part><tp:taxon-name-part taxon-name-part-type="species" reg="corticarius">corticarius</tp:taxon-name-part></tp:taxon-name></italic> Cope, 1869 from Stadium Woods, Montgomery County, Virginia <bold>(A–C)</bold> Pulaski County, Virginia <bold>(D)</bold>. <bold>A</bold> Adult male, dorsolateral view, approximate length 24 mm (VTEC catalog #MPE01962) <bold>B</bold> Adults and juveniles <italic>in situ</italic>. Aggregated individuals were found inside a decaying hardwood log <bold>C</bold> Adult aggregation. Inset shows the chemical secretions on the ozopores on the bottom left and bottom right individuals <bold>D</bold> Male and female coiled around eggs.</p></caption><graphic xmlns:xlink="http://www.w3.org/1999/xlink" xlink:href="zookeys-786-019-g001.jpg" position="float" orientation="portrait" xlink:type="simple" id="oo_231043.jpg"/></fig><fig id="F2" position="float" orientation="portrait"><label>Figure 2.</label><caption><p><italic><tp:taxon-name><tp:taxon-name-part taxon-name-part-type="genus" reg="Andrognathus">Andrognathus</tp:taxon-name-part></tp:taxon-name></italic> ring 5, dorsal view. <bold>A</bold><italic><tp:taxon-name><tp:taxon-name-part taxon-name-part-type="genus" reg="Andrognathus">Andrognathus</tp:taxon-name-part><tp:taxon-name-part taxon-name-part-type="species" reg="corticarius">corticarius</tp:taxon-name-part></tp:taxon-name></italic><bold>B</bold><italic><tp:taxon-name><tp:taxon-name-part taxon-name-part-type="genus" reg="Andrognathus">Andrognathus</tp:taxon-name-part><tp:taxon-name-part taxon-name-part-type="species" reg="hoffmani">hoffmani</tp:taxon-name-part></tp:taxon-name></italic><bold>C</bold><italic><tp:taxon-name><tp:taxon-name-part taxon-name-part-type="genus" reg="Andrognathus">Andrognathus</tp:taxon-name-part><tp:taxon-name-part taxon-name-part-type="species" reg="grubbsi">grubbsi</tp:taxon-name-part></tp:taxon-name></italic> sp. n. Scale bars: 0.5 mm (<bold>A, C</bold>); 0.4 mm (<bold>B</bold>).</p></caption><graphic xmlns:xlink="http://www.w3.org/1999/xlink" xlink:href="zookeys-786-019-g002.jpg" position="float" orientation="portrait" xlink:type="simple" id="oo_231044.jpg"/></fig><fig id="F3" position="float" orientation="portrait"><label>Figure 3.</label><caption><p>Distribution map of <italic><tp:taxon-name><tp:taxon-name-part taxon-name-part-type="genus" reg="Andrognathus">Andrognathus</tp:taxon-name-part></tp:taxon-name></italic>. Dots: <italic><tp:taxon-name><tp:taxon-name-part taxon-name-part-type="genus" reg="Andrognathus">Andrognathus</tp:taxon-name-part><tp:taxon-name-part taxon-name-part-type="species" reg="corticarius">corticarius</tp:taxon-name-part></tp:taxon-name></italic>, square: <italic><tp:taxon-name><tp:taxon-name-part taxon-name-part-type="genus" reg="Andrognathus">Andrognathus</tp:taxon-name-part><tp:taxon-name-part taxon-name-part-type="species" reg="hoffmani">hoffmani</tp:taxon-name-part></tp:taxon-name></italic>, star: <italic><tp:taxon-name><tp:taxon-name-part taxon-name-part-type="genus" reg="Andrognathus">Andrognathus</tp:taxon-name-part><tp:taxon-name-part taxon-name-part-type="species" reg="grubbsi">grubbsi</tp:taxon-name-part></tp:taxon-name></italic> sp. n. The species <italic><tp:taxon-name><tp:taxon-name-part taxon-name-part-type="genus" reg="Andrognathus">A.</tp:taxon-name-part><tp:taxon-name-part taxon-name-part-type="species" reg="corticarius">corticarius</tp:taxon-name-part></tp:taxon-name></italic> is reported from Ohio and Pennsylvania for the first time, and the genus is reported from New Mexico for the first time.</p></caption><graphic xmlns:xlink="http://www.w3.org/1999/xlink" xlink:href="zookeys-786-019-g003.jpg" position="float" orientation="portrait" xlink:type="simple" id="oo_231045.jpg"/></fig><fig id="F4" position="float" orientation="portrait"><label>Figure 4.</label><caption><p><italic><tp:taxon-name><tp:taxon-name-part taxon-name-part-type="genus" reg="Andrognathus">Andrognathus</tp:taxon-name-part><tp:taxon-name-part taxon-name-part-type="species" reg="corticarius">corticarius</tp:taxon-name-part></tp:taxon-name></italic> head and anterior body rings, ventral view. Scale bar: 0.3 mm.</p></caption><graphic xmlns:xlink="http://www.w3.org/1999/xlink" xlink:href="zookeys-786-019-g004.jpg" position="float" orientation="portrait" xlink:type="simple" id="oo_231046.jpg"/></fig><fig id="F6" position="float" orientation="portrait"><label>Figure 6.</label><caption><p>Gonopod variation within <italic><tp:taxon-name><tp:taxon-name-part taxon-name-part-type="genus" reg="Andrognathus">Andrognathus</tp:taxon-name-part><tp:taxon-name-part taxon-name-part-type="species" reg="corticarius">corticarius</tp:taxon-name-part></tp:taxon-name></italic>, ventral view, left gonopods. <bold>A</bold> Scioto Co., Ohio (view of the mirrored right gonopod, due to damage to the left gonopod) <bold>B</bold> Raleigh Co., West Virginia <bold>C</bold> Neotype, Montgomery Co., Virginia (Christiansburg) <bold>D</bold> Montgomery Co., Virginia (Blacksburg). Scale bars: 0.1 mm.</p></caption><graphic xmlns:xlink="http://www.w3.org/1999/xlink" xlink:href="zookeys-786-019-g006.jpg" position="float" orientation="portrait" xlink:type="simple" id="oo_231048.jpg"/></fig><fig id="F7" position="float" orientation="portrait"><label>Figure 7.</label><caption><p>Gonopod variation within <italic><tp:taxon-name><tp:taxon-name-part taxon-name-part-type="genus" reg="Andrognathus">Andrognathus</tp:taxon-name-part><tp:taxon-name-part taxon-name-part-type="species" reg="corticarius">corticarius</tp:taxon-name-part></tp:taxon-name></italic>, ventral view, left gonopods. <bold>A</bold> Pulaski Co., Virginia <bold>B</bold> Campbell Co., Virginia <bold>C</bold> Carroll Co., Virginia <bold>D</bold> Madison Co., North Carolina. Scale bars: 0.1 mm (<bold>A, C, D</bold>), 0.05 mm (<bold>B</bold>).</p></caption><graphic xmlns:xlink="http://www.w3.org/1999/xlink" xlink:href="zookeys-786-019-g007.jpg" position="float" orientation="portrait" xlink:type="simple" id="oo_231049.jpg"/></fig><fig id="F8" position="float" orientation="portrait"><label>Figure 8.</label><caption><p>Gonopod variation within <italic><tp:taxon-name><tp:taxon-name-part taxon-name-part-type="genus" reg="Andrognathus">Andrognathus</tp:taxon-name-part><tp:taxon-name-part taxon-name-part-type="species" reg="corticarius">corticarius</tp:taxon-name-part></tp:taxon-name></italic>, ventral view, left gonopods. <bold>A</bold> Lee Co., North Carolina <bold>B</bold> Chesterfield Co., South Carolina <bold>C</bold> DeKalb Co., Alabama <bold>D</bold> Liberty Co., Florida. Scale bars: 0.05 mm (<bold>A, B</bold>), 0. 1 mm (<bold>C, D</bold>).</p></caption><graphic xmlns:xlink="http://www.w3.org/1999/xlink" xlink:href="zookeys-786-019-g008.jpg" position="float" orientation="portrait" xlink:type="simple" id="oo_231050.jpg"/></fig><fig id="F9" position="float" orientation="portrait"><label>Figure 9.</label><caption><p><italic><tp:taxon-name><tp:taxon-name-part taxon-name-part-type="genus" reg="Andrognathus">Andrognathus</tp:taxon-name-part></tp:taxon-name></italic> gonopods, ventral view of left gonopods. <bold>A</bold><italic><tp:taxon-name><tp:taxon-name-part taxon-name-part-type="genus" reg="Andrognathus">Andrognathus</tp:taxon-name-part><tp:taxon-name-part taxon-name-part-type="species" reg="corticarius">corticarius</tp:taxon-name-part></tp:taxon-name></italic> (podomeres A1, A2 missing) <bold>B</bold><italic><tp:taxon-name><tp:taxon-name-part taxon-name-part-type="genus" reg="Andrognathus">Andrognathus</tp:taxon-name-part><tp:taxon-name-part taxon-name-part-type="species" reg="hoffmani">hoffmani</tp:taxon-name-part></tp:taxon-name></italic><bold>C</bold><italic><tp:taxon-name><tp:taxon-name-part taxon-name-part-type="genus" reg="Andrognathus">Andrognathus</tp:taxon-name-part><tp:taxon-name-part taxon-name-part-type="species" reg="grubbsi">grubbsi</tp:taxon-name-part></tp:taxon-name></italic> sp. n. A6: anterior gonopod podomere 6. P6: posterior gonopod podomere 6. Scale bars: 0.1 mm(<bold>A, B</bold>), 0.05 mm (<bold>C</bold>).</p></caption><graphic xmlns:xlink="http://www.w3.org/1999/xlink" xlink:href="zookeys-786-019-g009.jpg" position="float" orientation="portrait" xlink:type="simple" id="oo_231051.jpg"/></fig><table-wrap id="T1" position="float" orientation="portrait"><label>Table 1.</label><caption><p>Measurements (in mm) Anatomical details for <italic><tp:taxon-name><tp:taxon-name-part taxon-name-part-type="genus" reg="Andrognathus">A.</tp:taxon-name-part><tp:taxon-name-part taxon-name-part-type="species" reg="corticarius">corticarius</tp:taxon-name-part></tp:taxon-name></italic> individuals from the edges of the geographic distribution, and for the neotype (*). Cells with a hyphen (-) indicate specimens lacking the feature due to destruction for genetic analysis. (<sup>†</sup>) Ring count does not include the two apodous rings (a) and the telson (T).</p></caption><table id="TID0E2HAC" rules="all"><tbody><tr><th rowspan="1" colspan="1">Code</th><th rowspan="1" colspan="1">State</th><th rowspan="1" colspan="1">Sex</th><th rowspan="1" colspan="1">Ring Count<sup>†</sup></th><th rowspan="1" colspan="1">Leg Count</th><th rowspan="1" colspan="1">BL</th><th rowspan="1" colspan="1">HW</th><th rowspan="1" colspan="1">CW</th><th rowspan="1" colspan="1">W1</th></tr><tr><td rowspan="1" colspan="1">MPE01991</td><td rowspan="1" colspan="1">OH</td><td rowspan="1" colspan="1">M</td><td rowspan="1" colspan="1">–</td><td rowspan="1" colspan="1">–</td><td rowspan="1" colspan="1">–</td><td rowspan="1" colspan="1">0.4</td><td rowspan="1" colspan="1">0.5</td><td rowspan="1" colspan="1">0.6</td></tr><tr><td rowspan="1" colspan="1">MPE01942*</td><td rowspan="1" colspan="1">VA</td><td rowspan="1" colspan="1">M</td><td rowspan="1" colspan="1">57</td><td rowspan="1" colspan="1">210</td><td rowspan="1" colspan="1">17.9</td><td rowspan="1" colspan="1">0.5</td><td rowspan="1" colspan="1">0.6</td><td rowspan="1" colspan="1">0.8</td></tr><tr><td rowspan="1" colspan="1">AND0024</td><td rowspan="1" colspan="1">VA</td><td rowspan="1" colspan="1">M</td><td rowspan="1" colspan="1">34</td><td rowspan="1" colspan="1">118</td><td rowspan="1" colspan="1">8.2</td><td rowspan="1" colspan="1">0.4</td><td rowspan="1" colspan="1">0.5</td><td rowspan="1" colspan="1">0.8</td></tr><tr><td rowspan="1" colspan="1">AND0001</td><td rowspan="1" colspan="1">NC</td><td rowspan="1" colspan="1">M</td><td rowspan="1" colspan="1">45</td><td rowspan="1" colspan="1">162</td><td rowspan="1" colspan="1">13</td><td rowspan="1" colspan="1">0.4</td><td rowspan="1" colspan="1">0.6</td><td rowspan="1" colspan="1">0.8</td></tr><tr><td rowspan="1" colspan="1">AND0031</td><td rowspan="1" colspan="1">AL</td><td rowspan="1" colspan="1">M</td><td rowspan="1" colspan="1">34</td><td rowspan="1" colspan="1">118</td><td rowspan="1" colspan="1">6.3</td><td rowspan="1" colspan="1">0.4</td><td rowspan="1" colspan="1">0.5</td><td rowspan="1" colspan="1">0.7</td></tr><tr><td rowspan="1" colspan="1">AND0038</td><td rowspan="1" colspan="1">FL</td><td rowspan="1" colspan="1">M</td><td rowspan="1" colspan="1">35</td><td rowspan="1" colspan="1">122</td><td rowspan="1" colspan="1">8.2</td><td rowspan="1" colspan="1">0.4</td><td rowspan="1" colspan="1">0.6</td><td rowspan="1" colspan="1">0.7</td></tr><tr><td rowspan="1" colspan="1">MPE01986</td><td rowspan="1" colspan="1">OH</td><td rowspan="1" colspan="1">F</td><td rowspan="1" colspan="1">–</td><td rowspan="1" colspan="1">–</td><td rowspan="1" colspan="1">–</td><td rowspan="1" colspan="1">0.4</td><td rowspan="1" colspan="1">0.6</td><td rowspan="1" colspan="1">0.8</td></tr><tr><td rowspan="1" colspan="1">AND0049</td><td rowspan="1" colspan="1">VA</td><td rowspan="1" colspan="1">F</td><td rowspan="1" colspan="1">41</td><td rowspan="1" colspan="1">146</td><td rowspan="1" colspan="1">9.5</td><td rowspan="1" colspan="1">0.4</td><td rowspan="1" colspan="1">0.6</td><td rowspan="1" colspan="1">0.8</td></tr><tr><td rowspan="1" colspan="1">AND0006</td><td rowspan="1" colspan="1">NC</td><td rowspan="1" colspan="1">F</td><td rowspan="1" colspan="1">43</td><td rowspan="1" colspan="1">154</td><td rowspan="1" colspan="1">9.8</td><td rowspan="1" colspan="1">0.4</td><td rowspan="1" colspan="1">0.6</td><td rowspan="1" colspan="1">0.8</td></tr><tr><td rowspan="1" colspan="1">AND0028</td><td rowspan="1" colspan="1">AL</td><td rowspan="1" colspan="1">F</td><td rowspan="1" colspan="1">55</td><td rowspan="1" colspan="1">202</td><td rowspan="1" colspan="1">15.9</td><td rowspan="1" colspan="1">0.4</td><td rowspan="1" colspan="1">0.6</td><td rowspan="1" colspan="1">0.8</td></tr><tr><td rowspan="1" colspan="1">AND0003</td><td rowspan="1" colspan="1">FL</td><td rowspan="1" colspan="1">F</td><td rowspan="1" colspan="1">51</td><td rowspan="1" colspan="1">186</td><td rowspan="1" colspan="1">13.8</td><td rowspan="1" colspan="1">0.5</td><td rowspan="1" colspan="1">0.6</td><td rowspan="1" colspan="1">0.8</td></tr></tbody></table></table-wrap><supplementary-material xmlns:xlink="http://www.w3.org/1999/xlink" id="S1" position="float" orientation="portrait" xlink:type="simple"><label>Supplementary material 1</label><caption><p>Specimen catalog</p></caption><!--PageBreak--><p>Data type: specimens data</p><media xlink:href="zookeys-786-019-s003.csv" mimetype="text" mime-subtype="csv" position="float" orientation="portrait" xlink:type="simple" id="oo_231054.csv"/><permissions><license license-type="creative-commons-attribution" xlink:href="http://creativecommons.org/licenses/by/4.0/" xlink:type="simple"><license-p>This is an open access article distributed under the terms of the Creative Commons Attribution License (CC BY 4.0), which permits unrestricted use, distribution, and reproduction in any medium, provided the original author and source are credited.</license-p></license></permissions><attrib specific-use="authors">Patricia L. Shorter, Derek A. Hennen, Paul E. Marek</attrib></supplementary-material></tp:treatment-sec><ref-list><ref id="B10"><mixed-citation xmlns:xlink="http://www.w3.org/1999/xlink" xlink:type="simple"><person-group><name name-style="western"><surname>Gardner</surname><given-names>MR</given-names></name></person-group> (<year>1975</year>) <article-title>Revision of the millipede family <tp:taxon-name><tp:taxon-name-part taxon-name-part-type="family">Andrognathidae</tp:taxon-name-part></tp:taxon-name> in the Nearctic region.</article-title><source>Memoirs of the Pacific Coast Entomological Society</source><volume>5</volume>: <fpage>1</fpage>–<lpage>61</lpage>.</mixed-citation></ref><ref id="B31"><mixed-citation xmlns:xlink="http://www.w3.org/1999/xlink" xlink:type="simple"><person-group><name name-style="western"><surname>Shear</surname><given-names>WA</given-names></name><name name-style="western"><surname>Marek</surname><given-names>PE</given-names></name></person-group> (<year>2009</year>) <article-title><italic><tp:taxon-name><tp:taxon-name-part taxon-name-part-type="genus">Andrognathus</tp:taxon-name-part><tp:taxon-name-part taxon-name-part-type="species">hoffmani</tp:taxon-name-part></tp:taxon-name></italic>, n. sp., a second species in the genus and the first species of <tp:taxon-name><tp:taxon-name-part taxon-name-part-type="family">Andrognathidae</tp:taxon-name-part></tp:taxon-name> from México (<tp:taxon-name><tp:taxon-name-part taxon-name-part-type="class">Diplopoda</tp:taxon-name-part></tp:taxon-name>, <tp:taxon-name><tp:taxon-name-part taxon-name-part-type="order">Platydesmida</tp:taxon-name-part></tp:taxon-name>, <tp:taxon-name><tp:taxon-name-part taxon-name-part-type="family">Andrognathidae</tp:taxon-name-part></tp:taxon-name>).</article-title><source>Festschrift in honor of Richard Hoffman, Memoirs of the Virginia Museum of Natural History</source><volume>16</volume>: <fpage>149</fpage>–<lpage>158</lpage>. <ext-link xlink:type="simple" ext-link-type="uri" xlink:href="https://www.fieldmuseum.org/sites/default/files/shear%26marek_festschrift_2009.pdf">https://www.fieldmuseum.org/sites/default/files/shear%26marek_festschrift_2009.pdf</ext-link></mixed-citation></ref><ref id="B5"><mixed-citation xmlns:xlink="http://www.w3.org/1999/xlink" xlink:type="simple"><person-group><name name-style="western"><surname>Cope</surname><given-names>ED</given-names></name></person-group> (<year>1869</year>) <article-title>Synopsis of the extinct <tp:taxon-name><tp:taxon-name-part taxon-name-part-type="class">Mammalia</tp:taxon-name-part></tp:taxon-name> of the cave formations in the United States, with observations on some <tp:taxon-name><tp:taxon-name-part taxon-name-part-type="subphylum">Myriapoda</tp:taxon-name-part></tp:taxon-name> found in and near the same, and on some extinct mammals of the caves of Anguilla, WI, and of other localities.</article-title><source>Proceedings of the American Philosophical Society</source><volume>11</volume>(<issue>81</issue>): <fpage>147</fpage>–<lpage>192</lpage>. <ext-link xlink:type="simple" ext-link-type="uri" xlink:href="http://biodiversitylibrary.org/page/31205032">http://biodiversitylibrary.org/page/31205032</ext-link></mixed-citation></ref></ref-list></tp:taxon-treatment>
