# Supplementary material for: Cryptic diversity in Andrognathuscorticarius Cope, 1869 and description of a new Andrognathus species from New Mexico (Diplopoda, Platydesmida, Andrognathidae)
Source: Zookeys. 2018 Sep 25;(786):19–41. doi: 10.3897/zookeys.786.27631 (PMC6168611; doi:10.3897/zookeys.786.27631)
Supplement: XML Treatment for Andrognathus grubbsi [file zookeys.786.27631-treatment3.xml]

<!DOCTYPE tp:taxon-treatment
  PUBLIC "-//TaxonX//DTD Taxonomic Treatment Publishing DTD v0 20100105//EN" "tax-treatment-NSO.dtd">
<tp:taxon-treatment xmlns:tp="http://www.plazi.org/taxpub"><tp:treatment-meta><kwd-group><label>Taxon classification</label><kwd><named-content xmlns:xlink="http://www.w3.org/1999/xlink" content-type="kingdom">Animalia</named-content></kwd><kwd><named-content xmlns:xlink="http://www.w3.org/1999/xlink" content-type="order">Platydesmida</named-content></kwd><kwd><named-content xmlns:xlink="http://www.w3.org/1999/xlink" content-type="family">Andrognathidae</named-content></kwd></kwd-group><mixed-citation publication-type="journal"><person-group><name><surname>Shorter</surname><given-names>Patricia L.</given-names></name><name><surname>Hennen</surname><given-names>Derek A.</given-names></name><name><surname>Marek</surname><given-names>Paul E.</given-names></name></person-group><article-title>Cryptic diversity in <italic><tp:taxon-name><tp:taxon-name-part taxon-name-part-type="genus" reg="Andrognathus">Andrognathus</tp:taxon-name-part><tp:taxon-name-part taxon-name-part-type="species" reg="corticarius">corticarius</tp:taxon-name-part></tp:taxon-name></italic> Cope, 1869 and description of a new <italic><tp:taxon-name><tp:taxon-name-part taxon-name-part-type="genus" reg="Andrognathus">Andrognathus</tp:taxon-name-part></tp:taxon-name></italic> species from New Mexico (<tp:taxon-name><tp:taxon-name-part taxon-name-part-type="class">Diplopoda</tp:taxon-name-part></tp:taxon-name>, <tp:taxon-name><tp:taxon-name-part taxon-name-part-type="order">Platydesmida</tp:taxon-name-part></tp:taxon-name>, <tp:taxon-name><tp:taxon-name-part taxon-name-part-type="family">Andrognathidae</tp:taxon-name-part></tp:taxon-name>)</article-title><source>Zookeys</source><day>25</day><month>9</month><year>2018</year><volume>2018</volume><issue>786</issue><fpage>19</fpage><lpage>41</lpage><pub-id pub-id-type="doi">10.3897/zookeys.786.27631</pub-id></mixed-citation></tp:treatment-meta><tp:nomenclature><tp:taxon-name>
                    <tp:taxon-name-part taxon-name-part-type="genus" reg="Andrognathus">Andrognathus</tp:taxon-name-part>
                    <tp:taxon-name-part taxon-name-part-type="species" reg="grubbsi">grubbsi</tp:taxon-name-part>
                    <object-id xmlns:xlink="http://www.w3.org/1999/xlink" content-type="zoobank" xlink:type="simple">http://zoobank.org/DCD92723-2649-41F6-89EB-41868CF48B99</object-id>
                  </tp:taxon-name><tp:taxon-status xmlns:xlink="http://www.w3.org/1999/xlink" xlink:type="simple">sp. n.</tp:taxon-status><xref ref-type="fig" rid="F2">Figs 2</xref><xref ref-type="fig" rid="F5">, 5</xref><xref ref-type="fig" rid="F9">, 9</xref><xref ref-type="fig" rid="F11">, 11</xref><!--PageBreak--></tp:nomenclature><tp:treatment-sec sec-type="material" id="SECID0EHNBG"><title>Material examined.</title><p>Male holotype (VTEC, AND0044), 1 female paratype (VTEC, AND0051), 1 female paratype (<named-content xmlns:xlink="http://www.w3.org/1999/xlink" content-type="dwc:institutional_code" xlink:type="simple">VMNH</named-content>, AND0045) from New Mexico, Catron Co., Gila National Forest, “near Glenwood”, <named-content xmlns:xlink="http://www.w3.org/1999/xlink" content-type="dwc:verbatimCoordinates" xlink:type="simple"><named-content content-type="geo-json" specific-use="{&#34;type&#34;:&#34;Point&#34;,&#34;coordinates&#34;:[-108.884700,33.325400]}" id="NCID0EVNBG" xlink:type="simple">33.3254, -108.8847</named-content></named-content>, uncertainty: 5000 m, August 1980 (collector: A. G. Grubbs).</p></tp:treatment-sec><tp:treatment-sec sec-type="diagnosis" id="SECID0E1NBG"><title>Diagnosis.</title><p>Distinct from other members of the genus by the following: anterior lobe of pleurotergite V flared anteriorly (Figs <xref ref-type="fig" rid="F2">2C</xref>, <xref ref-type="fig" rid="F5">5C</xref>), but not distinctly bilobed, papilioform as in <italic><tp:taxon-name><tp:taxon-name-part taxon-name-part-type="genus" reg="Andrognathus">A.</tp:taxon-name-part><tp:taxon-name-part taxon-name-part-type="species" reg="corticarius">corticarius</tp:taxon-name-part></tp:taxon-name></italic> (Figure <xref ref-type="fig" rid="F2">2A</xref>). Apex of the P6 process bifurcate, each process flanged (Figure <xref ref-type="fig" rid="F9">9C</xref>), not a calyx as in <italic><tp:taxon-name><tp:taxon-name-part taxon-name-part-type="genus" reg="Andrognathus">A.</tp:taxon-name-part><tp:taxon-name-part taxon-name-part-type="species" reg="corticarius">corticarius</tp:taxon-name-part></tp:taxon-name></italic> (Figs <xref ref-type="fig" rid="F6">6</xref>–<xref ref-type="fig" rid="F8">8</xref>, <xref ref-type="fig" rid="F9">9A</xref>). Distal process spatulate, bent at a 90° angle, covering the proximal process in a roof-like configuration (Figure <xref ref-type="fig" rid="F9">9C</xref>), contrasting with the upright, parallel processes of <italic><tp:taxon-name><tp:taxon-name-part taxon-name-part-type="genus" reg="Andrognathus">A.</tp:taxon-name-part><tp:taxon-name-part taxon-name-part-type="species" reg="hoffmani">hoffmani</tp:taxon-name-part></tp:taxon-name></italic> (Figure <xref ref-type="fig" rid="F9">9B</xref>). Claw of the gonopod small, not large as in <italic><tp:taxon-name><tp:taxon-name-part taxon-name-part-type="genus" reg="Andrognathus">A.</tp:taxon-name-part><tp:taxon-name-part taxon-name-part-type="species" reg="corticarius">corticarius</tp:taxon-name-part></tp:taxon-name></italic> and <italic><tp:taxon-name><tp:taxon-name-part taxon-name-part-type="genus" reg="Andrognathus">A.</tp:taxon-name-part><tp:taxon-name-part taxon-name-part-type="species" reg="hoffmani">hoffmani</tp:taxon-name-part></tp:taxon-name></italic>.</p><!--PageBreak--></tp:treatment-sec><tp:treatment-sec sec-type="description" id="SECID0E3QBG"><title>Description of male holotype.</title><p>Counts and measurements: number of podous tergites (p) = 45. Number of apodous tergites (a) = 2. Number of legs (l) = 170. (45 + 2 + T). Body length (BL) = 12.8 mm. Head width (HW) = 0.39 mm. Interantennal socket width (ISW) = 0.19 mm. Antennomere 6 width (AW) = 0.10 mm. Collum width (CW) = 0.45 mm. Metazonite width at 1/4 length of body (W1) = 0.69 mm. Metazonite length at 1/4 length of body (L1) = 0.23 mm. Metazonite height at 1/4 length of body (H1) = 0.45 mm. <bold><italic>Body</italic></bold>: With characters from the genus diagnosis. Body with 47 rings, faded yellow in color due to long-term storage in ethanol. <bold><italic>Head</italic></bold>: Pilose, pear shaped, anteriorly narrowed toward mouth. Eyeless. Antennae extending back to second body ring, relative antennomere lengths 6&gt;2&gt;5&gt;3&gt;4&gt;7&gt;1. Antennomeres short and globular, with obvious ~90° bend at fourth antennomere (Figure <xref ref-type="fig" rid="F11">11B</xref>). Head evident viewed dorsally, collum not covering head, anterior and posterior margins slightly sinuate medially. <bold><italic><tp:taxon-name><tp:taxon-name-part taxon-name-part-type="genus" reg="Exoskeleton">Exoskeleton</tp:taxon-name-part></tp:taxon-name></italic></bold>: Prozonites and metazonites of rings 2–4 distinct in appearance; paranota arising from anterior portion of ring and lacking ozopores (Figure <xref ref-type="fig" rid="F5">5C</xref>). Fifth ring noticeably elongated, metazonite bearing a distinct lateral and posterior ridge, and transverse groove (Figure <xref ref-type="fig" rid="F5">5C</xref>). Paranota of the fifth ring lobed, lacking bifurcation and posterior <!--PageBreak-->placement (Figs <xref ref-type="fig" rid="F2">2C</xref>, <xref ref-type="fig" rid="F5">5C</xref>). Ozopores beginning on the fifth ring, oriented anterolaterally; on following rings oriented posterolaterally. Porosteles elongated, (in contrast to short porosteles of other members of the genus), with a doughnut-like rim (Figure <xref ref-type="fig" rid="F11">11C</xref>). Ring VI and other ozoporiferous rings subequal in length, paranota directed laterally, peritremata directed posterolaterally. Posterior-most paranota and peritremata gradually shifting in orientation; directed posteriorly, with sharp caudolateral corners. Prozonites <!--PageBreak-->lacking setae, covered with minute disc-like tubercles (Figs <xref ref-type="fig" rid="F5">5C</xref>, <xref ref-type="fig" rid="F11">11A</xref>). Metazonites setose, with fewer tubercles limited to median transverse groove and anterior portion of paranota. Metazonal limbus lined with uniform rectangular tabs (Figs <xref ref-type="fig" rid="F5">5C</xref>, <xref ref-type="fig" rid="F11">11A</xref>). Pleurites covered with disc-like tubercles and setae, pleurites of apodous rings overlapping (Figure <xref ref-type="fig" rid="F5">5D</xref>). Sternites with bulbous median knob with a few setae and raised tubercles (Figure <xref ref-type="fig" rid="F11">11A</xref>). <bold><italic>Legs</italic></bold>: Podomeres of walking legs bearing long setae. Coxa globular, with medial excavation, anterior face with raised tubercles. Coxae contiguous anteromedially <!--PageBreak-->(Figure <xref ref-type="fig" rid="F11">11A</xref>). Trochanters thin, other podomeres rectangular with slight widening at apex. Prefemur longest podomere, following podomeres subequal. Tarsal claw simple, slightly curved (Figure <xref ref-type="fig" rid="F11">11A</xref>). Single comb row of stout setae on anteromedian edge of leg pairs one through three. <bold><italic><tp:taxon-name><tp:taxon-name-part taxon-name-part-type="genus" reg="Gonopods">Gonopods</tp:taxon-name-part></tp:taxon-name></italic></bold>: Ninth and tenth leg pairs modified into simple leg-like gonopods (Figure <xref ref-type="fig" rid="F9">9C</xref>). Anterior gonopod with stout coxae (A1) bearing medium triangular coxal apophyses that project anteriorly (Figure <xref ref-type="fig" rid="F9">9C</xref>). Subsequent podomeres (A3 – A6) wider than long. Sixth podomere (A6) spade-shaped, medially <!--PageBreak-->spatulate, with setae (Figure <xref ref-type="fig" rid="F9">9C</xref>). Posterior gonopod narrower than anterior (Figure <xref ref-type="fig" rid="F6">6C</xref>). Coxae and second podomeres (P1, P2) stout, slightly wider than long. Subsequent podomeres (P3 – P5) tapering to an elongated P6 that meets the apex of the anterior gonopods. Claw (ungulus) of P6 a stout isosceles triangle on medial side (Figure <xref ref-type="fig" rid="F9">9C</xref>). P6 bifurcate distally, with two processes (Figure <xref ref-type="fig" rid="F9">9C</xref>). Proximal process flange-like, projecting upward. Distal process spatulate, twisting over the proximal process at a 90° angle (Figure <xref ref-type="fig" rid="F9">9C</xref>). Color: Faded yellow after being stored in alcohol for 37 years.</p><fig id="F11" position="float" orientation="portrait"><label>Figure 11.</label><caption><p>Somatic characters of <italic><tp:taxon-name><tp:taxon-name-part taxon-name-part-type="genus" reg="Andrognathus">Andrognathus</tp:taxon-name-part><tp:taxon-name-part taxon-name-part-type="species" reg="grubbsi">grubbsi</tp:taxon-name-part></tp:taxon-name></italic> sp. n. (catalog # AND0045). <bold>A</bold> Mid-body rings, ventral view <bold>B</bold> Distal antennomeres, ventral view <bold>C</bold> Ozopore of ring five, dorsal view. Scale bars: 0.3 mm (<bold>A</bold>), 0.1 mm (<bold>B</bold>), 0.05 mm (<bold>C</bold>).</p></caption><graphic xmlns:xlink="http://www.w3.org/1999/xlink" xlink:href="zookeys-786-019-g011.jpg" position="float" orientation="portrait" xlink:type="simple" id="oo_231053.jpg"/></fig></tp:treatment-sec><tp:treatment-sec sec-type="Paratypes" id="SECID0E2VBG"><title>Paratypes.</title><p>(female) AND051 and AND0045. Counts and measurements: p = 53 and 57, a = 2, l = 194 and 210, BL = 19.40 mm and 17.00 mm, CW = missing and 0.46 mm, W1 = 0.83 mm and 0.90 mm. Somatic characters similar to holotype.</p></tp:treatment-sec><tp:treatment-sec sec-type="etymology" id="SECID0EAWBG"><title>Etymology.</title><p>This species is named for its collector, cave biologist Andy Grubbs. While not a myriapodologist, his collecting philosophy was that someday there would be someone interested in the specimens that he collected. Now, almost 40 years later, that philosophy has been vindicated. The specific name is a genitive noun derived from his surname.</p></tp:treatment-sec><tp:treatment-sec sec-type="distribution" id="SECID0EFWBG"><title>Distribution and ecology.</title><p><italic><tp:taxon-name><tp:taxon-name-part taxon-name-part-type="genus" reg="Andrognathus">Andrognathus</tp:taxon-name-part><tp:taxon-name-part taxon-name-part-type="species" reg="grubbsi">grubbsi</tp:taxon-name-part></tp:taxon-name></italic> sp. n. is known only from the type locality in “Glenwood, New Mexico”. The exact location is unknown; however, proximity of Glenwood to the U.S. Forest Service Bighorn Campground in Gila National Forest suggests that the specimens may have been collected there. The campground site is situated in the Arizona/New Mexico Mountains ecoregion (Level III), likely in the Madrean Lower Montane Woodlands (Level IV) (<xref ref-type="bibr" rid="B26">Omernik 1987</xref>). The <!--PageBreak-->dominant vegetation in the area is composed of pinyon pines and juniper trees (<xref ref-type="bibr" rid="B11">Gila National Forest 2018</xref>). This type locality is considerably separated from other known <italic><tp:taxon-name><tp:taxon-name-part taxon-name-part-type="genus" reg="Andrognathus">Andrognathus</tp:taxon-name-part></tp:taxon-name></italic> localities. <italic><tp:taxon-name><tp:taxon-name-part taxon-name-part-type="genus" reg="Andrognathus">Andrognathus</tp:taxon-name-part><tp:taxon-name-part taxon-name-part-type="species" reg="hoffmani">hoffmani</tp:taxon-name-part></tp:taxon-name></italic> in Mexico is ca. 1270 km southeast of the specimens from New Mexico, and <italic><tp:taxon-name><tp:taxon-name-part taxon-name-part-type="genus" reg="Andrognathus">A.</tp:taxon-name-part><tp:taxon-name-part taxon-name-part-type="species" reg="corticarius">corticarius</tp:taxon-name-part></tp:taxon-name></italic> in Alabama, the westernmost record for the species, is ca. 1990 km southeast.</p><!--PageBreak--></tp:treatment-sec><tp:treatment-sec><!--Section generated to contain objects referenced in tp:taxon-treatment.--><fig id="F2" position="float" orientation="portrait"><label>Figure 2.</label><caption><p><italic><tp:taxon-name><tp:taxon-name-part taxon-name-part-type="genus" reg="Andrognathus">Andrognathus</tp:taxon-name-part></tp:taxon-name></italic> ring 5, dorsal view. <bold>A</bold><italic><tp:taxon-name><tp:taxon-name-part taxon-name-part-type="genus" reg="Andrognathus">Andrognathus</tp:taxon-name-part><tp:taxon-name-part taxon-name-part-type="species" reg="corticarius">corticarius</tp:taxon-name-part></tp:taxon-name></italic><bold>B</bold><italic><tp:taxon-name><tp:taxon-name-part taxon-name-part-type="genus" reg="Andrognathus">Andrognathus</tp:taxon-name-part><tp:taxon-name-part taxon-name-part-type="species" reg="hoffmani">hoffmani</tp:taxon-name-part></tp:taxon-name></italic><bold>C</bold><italic><tp:taxon-name><tp:taxon-name-part taxon-name-part-type="genus" reg="Andrognathus">Andrognathus</tp:taxon-name-part><tp:taxon-name-part taxon-name-part-type="species" reg="grubbsi">grubbsi</tp:taxon-name-part></tp:taxon-name></italic> sp. n. Scale bars: 0.5 mm (<bold>A, C</bold>); 0.4 mm (<bold>B</bold>).</p></caption><graphic xmlns:xlink="http://www.w3.org/1999/xlink" xlink:href="zookeys-786-019-g002.jpg" position="float" orientation="portrait" xlink:type="simple" id="oo_231044.jpg"/></fig><fig id="F5" position="float" orientation="portrait"><label>Figure 5.</label><caption><p><italic><tp:taxon-name><tp:taxon-name-part taxon-name-part-type="genus" reg="Andrognathus">Andrognathus</tp:taxon-name-part><tp:taxon-name-part taxon-name-part-type="species" reg="grubbsi">grubbsi</tp:taxon-name-part></tp:taxon-name></italic> sp. n., female paratype, (VTEC Catalog #AND0045). <bold>A</bold> Head, ventral view <bold>B</bold> Tip of labrum <bold>C</bold> Dorsal view of rings 3–7 <bold>D</bold> Posterior body rings, ventral view. Scale bars: 0.1 mm (<bold>A</bold>), 0.05 mm (<bold>B</bold>), 0.5 mm (<bold>C</bold>), 0.4 mm (<bold>D</bold>).</p></caption><graphic xmlns:xlink="http://www.w3.org/1999/xlink" xlink:href="zookeys-786-019-g005.jpg" position="float" orientation="portrait" xlink:type="simple" id="oo_231047.jpg"/></fig><fig id="F9" position="float" orientation="portrait"><label>Figure 9.</label><caption><p><italic><tp:taxon-name><tp:taxon-name-part taxon-name-part-type="genus" reg="Andrognathus">Andrognathus</tp:taxon-name-part></tp:taxon-name></italic> gonopods, ventral view of left gonopods. <bold>A</bold><italic><tp:taxon-name><tp:taxon-name-part taxon-name-part-type="genus" reg="Andrognathus">Andrognathus</tp:taxon-name-part><tp:taxon-name-part taxon-name-part-type="species" reg="corticarius">corticarius</tp:taxon-name-part></tp:taxon-name></italic> (podomeres A1, A2 missing) <bold>B</bold><italic><tp:taxon-name><tp:taxon-name-part taxon-name-part-type="genus" reg="Andrognathus">Andrognathus</tp:taxon-name-part><tp:taxon-name-part taxon-name-part-type="species" reg="hoffmani">hoffmani</tp:taxon-name-part></tp:taxon-name></italic><bold>C</bold><italic><tp:taxon-name><tp:taxon-name-part taxon-name-part-type="genus" reg="Andrognathus">Andrognathus</tp:taxon-name-part><tp:taxon-name-part taxon-name-part-type="species" reg="grubbsi">grubbsi</tp:taxon-name-part></tp:taxon-name></italic> sp. n. A6: anterior gonopod podomere 6. P6: posterior gonopod podomere 6. Scale bars: 0.1 mm(<bold>A, B</bold>), 0.05 mm (<bold>C</bold>).</p></caption><graphic xmlns:xlink="http://www.w3.org/1999/xlink" xlink:href="zookeys-786-019-g009.jpg" position="float" orientation="portrait" xlink:type="simple" id="oo_231051.jpg"/></fig><fig id="F6" position="float" orientation="portrait"><label>Figure 6.</label><caption><p>Gonopod variation within <italic><tp:taxon-name><tp:taxon-name-part taxon-name-part-type="genus" reg="Andrognathus">Andrognathus</tp:taxon-name-part><tp:taxon-name-part taxon-name-part-type="species" reg="corticarius">corticarius</tp:taxon-name-part></tp:taxon-name></italic>, ventral view, left gonopods. <bold>A</bold> Scioto Co., Ohio (view of the mirrored right gonopod, due to damage to the left gonopod) <bold>B</bold> Raleigh Co., West Virginia <bold>C</bold> Neotype, Montgomery Co., Virginia (Christiansburg) <bold>D</bold> Montgomery Co., Virginia (Blacksburg). Scale bars: 0.1 mm.</p></caption><graphic xmlns:xlink="http://www.w3.org/1999/xlink" xlink:href="zookeys-786-019-g006.jpg" position="float" orientation="portrait" xlink:type="simple" id="oo_231048.jpg"/></fig><fig id="F8" position="float" orientation="portrait"><label>Figure 8.</label><caption><p>Gonopod variation within <italic><tp:taxon-name><tp:taxon-name-part taxon-name-part-type="genus" reg="Andrognathus">Andrognathus</tp:taxon-name-part><tp:taxon-name-part taxon-name-part-type="species" reg="corticarius">corticarius</tp:taxon-name-part></tp:taxon-name></italic>, ventral view, left gonopods. <bold>A</bold> Lee Co., North Carolina <bold>B</bold> Chesterfield Co., South Carolina <bold>C</bold> DeKalb Co., Alabama <bold>D</bold> Liberty Co., Florida. Scale bars: 0.05 mm (<bold>A, B</bold>), 0. 1 mm (<bold>C, D</bold>).</p></caption><graphic xmlns:xlink="http://www.w3.org/1999/xlink" xlink:href="zookeys-786-019-g008.jpg" position="float" orientation="portrait" xlink:type="simple" id="oo_231050.jpg"/></fig></tp:treatment-sec><ref-list><ref id="B26"><mixed-citation xmlns:xlink="http://www.w3.org/1999/xlink" xlink:type="simple"><person-group><name name-style="western"><surname>Omernik</surname><given-names>JM</given-names></name></person-group> (<year>1987</year>) <article-title>Ecoregions of the conterminous United States.</article-title><source>Annals of the Association of American Geographers</source><volume>77</volume>: <fpage>118</fpage>–<lpage>125</lpage>. <ext-link xlink:type="simple" ext-link-type="doi" xlink:href="10.1111/j.1467-8306.1987.tb00149.x">https://doi.org/10.1111/j.1467-8306.1987.tb00149.x</ext-link></mixed-citation></ref><ref id="B11"><mixed-citation xmlns:xlink="http://www.w3.org/1999/xlink" xlink:type="simple"><institution xlink:type="simple">Gila National Forest</institution> (<year>2018</year>) Gila National Forest, United States Department of Agriculture, Forest Service. <ext-link xlink:type="simple" ext-link-type="uri" xlink:href="https://www.fs.usda.gov/recarea/gila/recarea/?recid=1969">https://www.fs.usda.gov/recarea/gila/recarea/?recid=1969</ext-link> [29 April 2018]</mixed-citation></ref></ref-list></tp:taxon-treatment>
